# Supplementary material for: Comparative genomics of nucleotide metabolism: a tour to the past of the three cellular domains of life
Source: BMC Genomics. 2014 Sep 17;15(1):800. doi: 10.1186/1471-2164-15-800 (PMC4177761; doi:10.1186/1471-2164-15-800)
Supplement: Supplementary file 3 — Additional file 3: Table S1: Matrix used to construct the average taxonomic distribution. Purine metabolism. Column 1 shows the E.C. numbers; columns 2 to 76 correspond to the taxonomical divisions analyzed here. Each cell includes normalized values as described in material and methods. (XLSX 35 kb). (XLSX 35 KB) [file 12864_2014_6481_MOESM3_ESM.xlsx]

## Sheet: Hoja1
E.C. Number	Archaeoglobi	Halobacteria	Korarchaeota	Methanobacteria	Methanococci	Methanomicrobia	Methanopyri	Thaumarchaeota	Thermococci	Thermoplasmata	Thermoprotei	unclassified	Aconoidasida	Agaricomycetes	Chromadorea	Chytridiomycetes	Eurotiomycetes	Insecta	Mammalia	Prasinophyceae	Saccharomycetes	Schizosaccharomycetes	Tremellomycetes	unclassified	Acidobacteria	Actinobacteria	Alphaproteobacteria	Anaerolineae	Aquificae	Bacilli	Bacteroidia	Betaproteobacteria	Chlamydiae	Chlorobia	Chloroflexi	Chrysiogenetes	Clostridia	Cytophagia	Deferribacteres	Dehalococcoidetes	Deinococci	Deltaproteobacteria	Dictyoglomia	Elusimicrobia	Epsilonproteobacteria	Erysipelotrichi	Fibrobacteres	Flavobacteria	Fusobacteria
1.1.1.154	0	0	1	0.7	0.7	0	1	0	0.383333	0.333333	0.0555556	0	0	0	1	0	1	1	0	0	0	0	0	0.2	0	0.151542	0.310016	1	0	0.230769	0	0.207483	0	0	0	0	0.144412	0.166667	0	0	0.333333	0.0416667	0	0	0	0	0	0	0.1
1.1.1.205(inosine monophosphate dehydrogenase (IMPDH))	0	1	1	1	1	0.5625	1	1	1	1	0.333333	0.75	1	1	1	1	1	1	1	1	1	1	1	0.6	1	0.977612	0.954545	1	1	0.956731	1	1	0.35	1	1	1	0.965986	1	1	0.5	1	1	1	1	1	1	1	1	1
1.17.1.4-S(xdhA Molybdenum cofactor-binding domain)	0	0.407407	0	0	0	0	0	0	0	0.333333	0.555556	1	0	0	1	1	1	1	1	0	0	0	0	0.4	1	0.587164	0.753673	1	0.375	0.179487	0	0.629819	0	0	0.666667	0	0.510204	0.75	0.25	0	0.583333	0.720899	0	0	0.0454545	0.5	0	0.2625	0.4
1.17.1.4-S(xdhB FAD-binding subunit)	0	0.157407	0	0	0	0	0	0	0	0	0.345679	0.75	0	0	1	1	1	1	1	0	0	0	0	0.4	0.125	0.257313	0.454575	1	0.125	0.0507479	0	0.522676	0	0	0	0	0.337464	0	0	0	0.541667	0.367063	0	0	0	0	0	0	0.4
1.17.1.4-S(xdhE xanthine dehydrogenase subunit E)	0	0.407407	0	0	0	0	0	0	0	0.333333	0.555556	1	0	0	1	1	1	1	1	0	0	0	0	0.4	1	0.587164	0.762626	1	0.1875	0.184295	0	0.725057	0	0	0.666667	0	0.523081	0.75	0	0	0.583333	0.652116	0	0	0.0681818	0.5	0	0.2875	0.4
1.17.1.4-S( YagS FAD-binding subunit)	0	0	0	0	0	0	0	0	0	0	0	0	0	0	0	0	0	0	0	0	0	0	0	0	0.75	0.186318	0.326768	0	0	0	0	0.156803	0	0	0	0	0.0204082	0.333333	0	0	0.125	0.185185	0	0	0	0	0	0.1625	0
1.17.1.4-S(xdhA xanthine dehydrogenase subunit A)	0	0.324074	0	0.1	0	0	0	0	0	0	0	0.25	0	0	0	0	0	0	0	0	0	0	0	0	0.75	0.439801	0.0732323	1	0	0.107372	0	0.0238095	0	0	0.0833333	0	0.134402	0.666667	0	0	0.0833333	0.212963	0	0	0	0	0	0.3125	0
1.7.1.7	0	0.111111	0	0	0	0	0	0	0	0	0	0	0	0	1	0	0	0	1	0	0	0	0	0	0	0.342952	0.0454545	0	0	0.602137	0	0.333333	0.4	0	0	0	0.00145773	0	0	0	0	0.015873	0	1	0.0690909	0.5	0	0.1125	0
1.7.3.3	0	0.25	0	0	0	0	0	0	0	0	0	0	0	1	0	1	1	1	0	0	0.571429	1	1	0.4	0.5	0.355473	0.021645	0	0	0.0625	0	0	0	0	0	0	0	0	0	0	0.541667	0.037037	0	0	0	0	0	0	0
2.1.2.2	0	1	0	0	0	0.9375	0	1	0	1	0.0925926	0.25	0	1	1	1	1	1	1	1	0.857143	1	1	0.4	1	0.954726	0.924242	0	1	0.894658	0.955556	0.924603	0	1	1	1	0.92517	1	1	0	1	0.851852	1	1	0.923636	0.5	1	1	1
2.1.2.2(purT)	0	0.25	0	0	1	0.125	0	0	0.916667	0	0.472222	0	0	0	0	0	0.5	0	0	0	0.142857	0	0	0	0	0.201658	0.529647	0	0.625	0.260531	0.755556	0.669048	0	0.52	0	0	0.0823615	0	1	0.166667	0	0.203704	0	0	0.818182	0	1	0.2375	0
2.1.2.3;3.5.4.10(purH)	0	1	0	0	0	0.9375	0	0	0	1	0	0.5	0	1	1	1	1	1	1	1	1	1	1	0.4	1	0.938806	0.924242	1	0.9375	0.84594	0.819444	0.998168	0.2	1	1	1	0.868562	1	1	1	1	0.814815	1	1	0.916364	0.5	1	1	1
6.3.4.-(PurP)	1	0	1	1	1	0.5	1	1	0.916667	0	0.583333	0.75	0	0	0	0	0	0	0	0	0	0	0	0	0	0	0	0	0	0	0	0	0	0	0	0	0	0	0	0	0	0	0	0	0	0	0	0	0
3.5.4.10	0	1	0	1	1	0.125	1	0	0.35	0	0	0.25	0	0	0	0	0	0	0	0	0	0	0	0	0	0	0	0	0	0	0	0	0	0	0	0	0	0	0	0	0	0	0	0	0	0	0	0	0
2.4.2.14	1	1	0	1	1	1	1	1	0.916667	1	0.564815	0.5	0	1	1	1	1	1	1	1	1	1	1	0.4	1	0.98408	0.939394	0	1	0.857906	1	1	0	1	1	1	0.942177	1	1	1	1	1	1	1	0.923636	0.5	1	1	1
2.4.2.22(PRTase-like)	0	0.0555556	0	0	0	0	0	0	0.816667	0	0.212963	0	0	0	0	0	0	0	0	0	0	0	0	0	0	0.0577114	0	1	0	0.850763	0.407407	0.047619	0	0	0.333333	0	0.412974	0	0.5	0	0.25	0.037037	0	0	0	1	1	0.05	0.4
2.4.2.22(PRTase-like)	0.333333	0	0	0	0	0	0	0	0.0833333	0	0.391975	0	0	0	0	0	0	0	0	0	0	0	0	0	0	0.0149254	0.56218	0	0	0	0	0	0	0	0	0	0	0	0	0	0	0.175926	0	0	0	0	0	0	0
2.4.2.7(PRTase-like)	0	0	0	0	0.214286	0	0	1	0	0	0.0277778	0	0	1	1	1	1	1	1	1	1	1	1	0.6	1	0.930348	0.757576	0	0.25	0.996795	0.444444	0.641723	0	1	1	1	0.667638	0.166667	0.25	0	0	0.421296	0	1	1	1	1	0.85	1
2.4.2.8(PRTase-like)	0.5	1	0	1	1	1	1	0	0	0.333333	0	0.5	0	0	0	0	0	0	0	0	0	0	0	0	0	0	0	1	0	0	0	0	0	0	0	0	0.00145773	0	0	0	0	0	0	0	0	0	0	0	0
2.4.2.8(PRTase-like)	0.166667	0	0	0	0	0	0	0	0	0	0	0	1	0	1	1	0	0	1	0	0	0	0	0.6	1	0.970149	0.469697	1	1	0.994017	1	0.367574	0.2	0.78	1	1	0.961856	0.916667	1	1	1	0.944444	1	1	0	1	1	0.8375	1
2.4.2.8(PRTase-like)	0	0	0	0	0	0	0	0	0	0	0	0	0	1	0	0	1	0	0	0	1	1	1	0	0	0	0	0	0	0	0	0.0238095	0	0	0	0	0	0	0	0	0	0	0	0	0	0	0	0	0
2.7.1.113	0	0	0	0	0	0	0	0	0	0	0	0	0	0	0	0	0	0	1	0	0	0	0	0	0	0	0	1	0	0.351114	0	0.0952381	0	0.2	0	0	0.0102041	0	0	0	0.791667	0	0	0	0	0	0.5	0.475	0
2.7.1.20(Ribokinase-like )	0	0	0	0.3	0.25	0	1	0	0	0	0	0	0	1	1	1	1	1	1	1	1	1	1	0.6	0	0.49204	0.136364	1	0	0	0.152778	0	0	0	0	0	0	0	0	0	0	0	0	0	0	0	0	0	0
2.7.1.25	0.833333	0	0	0	0.225	0.21875	0	1	0.55	0.166667	0.435185	0	0	1	1	0	1	1	1	1	1	1	1	0.6	0.625	0.479602	0.810311	0	0.5625	0.311432	0.333333	0.356122	0	0.32	1	0	0.26793	0.5	0.25	0	0.625	0.69709	0	0	0.299091	0	0	0.3625	0.2
2.7.1.40	0.5	1	1	0.1	0.664286	0.625	0	0	1	1	0.87037	1	1	1	1	1	1	1	1	1	1	1	1	0.8	1	0.955224	0.854683	1	0.5625	0.980769	0.888889	0.952381	1	0.2	1	1	0.998542	1	1	0.5	1	1	1	1	0.727273	0.5	0	1	1
2.7.1.73	0	0	0	0	0	0	0	0	0	0	0	0	0	0	0	0	0	0	0	0	0	0	0	0	0	0	0	0	0	0	0	0	0	0	0	0	0	0	0	0	0	0.037037	0	0	0	0	0	0	0
2.7.1.76	0	0	0	0	0	0	0	0	0	0	0	0	0	0	0	0	0	0	0	0	0	0	0	0	0	0.0149254	0	1	0	0.770452	0.2	0.122336	0	0	0.666667	0	0.0539359	0.833333	0	0	0.958333	0.148148	0	0	0	0.5	0	1	0.4
2.7.2.2(P-loop containing nucleoside triphosphate hydrolases)	0	0.0925926	1	0.1	0	0.291667	0	0	1	1	0.666667	0.75	0	0	0	0	0	0	0	0	0	0	0	0	0.25	0.292454	0.126263	1	0	0.518376	0.111111	0.087585	0	0	0	0	0.442857	0	0	0	0	0.121693	0	0	0	0.5	0	0	0.5
2.7.4.3(P-loop containing nucleoside triphosphate hydrolases)	1	0.888889	1	1	1	0.979167	1	0.5	1	1	1	1	0	0.333333	1	1	0	1	1	1	1	1	0	0.6	1	1	0.932424	0	1	0.990705	0.888889	0.620181	1	0.08	1	1	0.891156	1	1	1	1	1	1	1	0.397727	0.5	0	1	1
2.7.4.3(P-loop containing nucleoside triphosphate hydrolases AK3 Type)	1	1	1	1	1	1	1	0	0.716667	0.333333	0.240741	0.25	0	0	0	0	0	0	0	0	0	0	0	0	0	0	0	0	0.125	0	0	0	0	0	0	0	0	0	0	0	0	0	0	0	0	0	0	0	0
2.7.4.8	0	0	0	0	0	0	0	0	0	0	0	0	1	1	1	1	1	1	1	1	1	1	1	1	1	0.966833	0.977273	1	0.875	0.959402	1	1	1	1	1	1	0.975462	1	1	1	1	1	1	1	1	0.5	1	0.95	1
2.7.6.1(PRTase-like)	1	1	1	1	1	1	1	1	1	1	1	1	1	1	1	1	1	1	1	1	1	1	1	0.8	1	1	0.935455	1	1	1	1	1	0.85	1	1	1	1	1	1	1	1	1	1	1	1	0.5	1	1	1
2.7.6.5(Nucleotidyltransferase (TGS-like))	0	0	0	0	0	0	0	0	0	0	0	0	0	0	0	0	0	0	0	0	0	0	0	0	1	0.927612	0.871212	1	0.875	1	1	0.738095	0	1	1	0	0.976676	1	1	1	1	1	1	0	0.435455	1	0	1	0.4
2.7.6.5(Nucleotidyltransferase)	0	0	0	0	0	0	0	0	0	0	0	0	0	0.333333	0	0	0	0	0	1	0	0	0	0.4	0	0.50801	0.131364	0	0.6875	0.858181	0.866667	0.924603	0	0.76	0	1	0.276093	0.75	0	0	0	0.037037	0	1	0.950909	0.5	1	0.8	0.8
2.7.7.4-S(cysD Adenine nucleotide alpha hydrolases-like)	0	0	0	0	0	0.0520833	0	0	0	0	0.0432099	0	0	0	0	0	0	0	0	0	0	0	0	0	1	0.665423	0.772727	0	0	0.00480769	0.444444	0.942918	0	0.34	0	1	0.219922	1	0.25	0	0	0.287037	0	0	0.5	0	1	0.725	0.3
2.7.7.4-AN(Nucleotidylyl transferase)	1	0	0	0	0.225	0.1875	0	1	0.65	0.166667	0.675926	0	0	1	1	0	1	1	1	1	1	0	1	0.6	0	0.121393	0.0984848	0	0.8125	0.393162	0	0.047619	0	0.28	1	0	0.265306	0	0	0	0.958333	0.527778	0	0	0.833182	0	0	0	0
2.7.7.4-S(cysN P-loop containing nucleoside triphosphate hydrolases)	1	0.814815	1	1	1	1	1	1	1	1	0.944444	1	0	1	1	1	1	1	1	1	1	1	1	0.8	1	0.680348	0.77135	0	0	0.00480769	0.444444	0.923077	0	0.34	0	1	0.290865	1	0.25	0	0	0.481481	0	0	0.5	0	1	0.725	0.3
2.7.7.53(HIT-like )	0	0	0	0	0	0	0	0	0	0	0	0	0	1	0	0	1	0	0	0	1	0	1	0.2	0	0	0	0	0	0	0	0.0759637	0	0	0	0	0	0	0	0	0	0.0740741	0	0	0	0	0	0	0
2.7.7.53(HIT-like )	0.833333	1	1	0	0	0.0625	0	0	1	0.333333	0.888889	0.75	0	0	0	0	0	0	0	0	0	0	0	0	1	0.828856	0	0	1	0	0	0	0	1	0.666667	0	0.0816327	0	1	1	0	0.661376	1	0	0.233636	0	0	0	0
3.1.5.1	0	0	0	0	0	0.0833333	0	0	0	0	0	0	0	0	0	0	0	0	0	0	0	0	0	0	0.5	0.0707463	0.333283	1	0.125	0.125794	0.888889	0.391723	0	0	0	0	0.135471	0.75	0.25	0	0.125	0.136905	0	0	0.5	0	1	0.95	0.7
3.1.7.2	0	0.111111	0	0	0	0.229167	0	0	0	0.166667	0	0	0	0	1	1	0	1	1	1	0	0	1	0.6	1	0.8101	0.938182	1	1	1	1	1	0.2	1	1	1	0.966472	1	1	1	1	0.962963	1	1	1	1	1	1	1
3.2.2.4	0	0	0	0	0	0	0	0	0	0	0	0	0	0	0	0	0	0	0	0	0	0	0	0	0	0.0376119	0.560606	0	0	0	0.0694444	0.541667	0	0	0	0	0	0.416667	0	0	0.0416667	0.0555556	0	0	0	0	0	0.05	0
3.5.2.17-AN(Transthyretin)	0	0.25	0	0	0	0	0	0	0	0	0	0	0	1	1	1	1	1	0	0	0.571429	1	1	0.2	0.5	0.447114	0.520202	0	0	0.0657051	0.111111	0.524376	0	0	0	0	0	0	0	0	0.5	0.12963	0	0	0.0227273	0	0	0.325	0
3.5.2.17-AN((Trans)glycosidases)	0	0	0	0	0	0	0	0	0	0	0	0	0	1	1	0	1	1	1	1	0	0	0	0.4	0	0	0	0	0	0.053953	0	0.00113379	0	0	0.166667	0	0.0306122	0.0833333	0	0	0	0	0	0	0	0	0	0.05	0
3.5.2.5	0	0.740741	0	0	0	0	0	1	0	0	0.0555556	0.75	0	1	0	0	1	1	0	0	0.857143	0	1	0.2	0.5	0.43194	0.150794	0	0	0.152778	0	0.0759637	0	0	0.166667	0	0.119096	0	0	0	0.541667	0.166667	0	0	0	0	0	0	0
3.5.3.19	0	0	0	0	0	0	0	0	0	0	0	0	0	1	0	1	1	0	0	0	0.857143	1	1	0	0	0	0.355411	0	0	0	0	0.254422	0	0	0	0	0	0	0	0	0	0.0925926	0	0	0.0454545	0	0	0	0
3.5.3.4	0	0	0	0	0	0	0	0	0	0	0	0	1	1	0	1	1	0	1	0	0.857143	1	1	0.2	0	0.261542	0.030303	0	0	0	0	0.146485	0	0	0	0	0	0	0	0	0	0.12963	0	0	0.0454545	0	0	0	0
3.5.3.9	0	0.546296	0	0	0	0	0	0	0	0	0.0864198	0.25	0	0	0	0	1	0	0	0	0.571429	0	0	0.2	0.5	0.470746	0.555051	0	0	0.376984	0	0.522676	0	0	0	0	0.16793	0.166667	0.5	0	0.541667	0.0416667	0	0	0.113636	0	0	0.1	0.2
3.5.4.2(Metallo-dependent hydrolases)	1	0.277778	1	1	0.785714	0.75	1	1	0	0.333333	0.333333	0.5	0	0	0	0	0	0	0	0	0	0	0	0	0	0.107794	0.369835	1	0.125	0.54594	0.333333	0.00113379	0.4	0	0	0	0.441302	0.833333	0.5	1	0.625	0.509921	0	0	0.0909091	1	0	0.1125	0.4
3.5.4.2(Metallo-dependent hydrolases)	0	0	0	0	0	0	0	0	0	0.333333	0.0555556	0	0	0	0	0	1	0	0	0	0.571429	1	0	0	1	0.587811	0.366162	0	0	0.0544872	0	0.581349	0	0.18	0.666667	0	0.0170068	0	0	0	0	0.0892857	0	0	0.215909	0	0	0.175	0
3.5.4.3-AN(Metallo-dependent hydrolases)	0.166667	0.833333	0	0.1	0.285714	0.0625	0	0	0.5	0.333333	0	0.75	0	1	0	1	1	1	1	0	0.857143	1	1	0.6	0	0.125721	0.454906	0	0	0.1875	0.111111	0.589286	0.2	0	0	0	0.181001	0.0833333	0	0	0.5	0.263889	0	0	0	0	0	0	0.2
3.5.4.3-AN(Cytidine deaminase-like)	0	0.166667	0	0	0	0.375	0	0	0	0	0	0	0	0	1	0	0	0	0	0	0	0	0	0.2	0.75	0.185589	0.140765	0	0	0.146154	0.62963	0.223356	0.4	0.2	0	1	0.0575802	0.5	0	0	0.0833333	0.171296	0	1	0.318182	0	1	0.3	0
3.5.4.4	0	0	0	0	0	0.0625	0	0	0	0	0	0	1	1	1	1	1	1	1	1	0	0	0	0.6	0.75	0.745522	0.133838	1	0	0.175962	0	0.0238095	0.05	0.2	0.5	0	0.0884354	0.0833333	0	0	0.0416667	0.300926	0	1	0	0	0	0.0125	0.4
3.5.4.6(Metallo-dependent hydrolases)	0	0	0	0	0	0	0	0	0	0	0	0	1	0	1	0	0	0	1	1	0.428571	0	0	0.6	0	0	0	0	0	0	0	0	0	0	0	0	0	0	0	0	0	0	0	0	0	0	0	0	0
3.5.4.6(Metallo-dependent hydrolases)	0	0	0	0	0	0	0	0	0	0	0	0	0	1	0	1	1	1	1	0	1	1	1	0.2	0	0	0	0	0	0	0	0	0	0	0	0	0	0	0	0	0	0	0	0	0	0	0	0	0
3.6.1.21	0	0	0	0	0	0	0	0	0	0	0	0	0	0	0	1	0.5	0	0	0	0	0	0	0.2	0	0	0.0151515	0	0	0	0	0	0	0	0	0	0	0	0	0	0	0	0	0	0	0	1	0	0
3.6.1.29	0	0.444444	0	0	0	0.0208333	0	0	0.0833333	0	0	0	1	0.333333	1	1	0.5	1	1	1	0.857143	0	0	0.4	0	0	0	0	0	0	0	0	0	0	0	0	0	0	0	0	0	0	0	0	0	0	0	0	0
3.6.1.3	0	0	0	0	0	0	0	0	0	0	0	0	0	1	0	0	1	0	1	1	0.714286	0	1	0.2	0	0	0	0	0	0	0	0	0	0	0	0	0	0	0	0	0	0	0	0	0	0	0	0	0
3.6.1.9	0	0	0	0	0	0	0	0	0	0	0	0	0	1	1	1	1	0	1	0	1	1	1	0.2	0.75	0	0.128788	0	0	0	0.332407	0.0238095	0	0	0	0	0	0.5	0	0	0	0.037037	0	0	0	0	0	0.2875	0
4.3.2.2(L-aspartase-like )	1	0	1	1	1	1	1	1	1	1	0.5	0.25	0	1	1	1	1	1	1	0	1	1	1	0.2	1	0.731343	0.94697	1	1	0.999359	0	0.319501	0.4	1	0	1	0.907434	0.25	1	1	1	0.907407	1	0	1	0.5	1	0.25	1
4.3.2.2(L-aspartase-like )	0	1	0	0	0	0	0	0	0	0	0.111111	0.75	1	0	0	0	0	0	0	1	0	0	0	0.4	0	0.313433	0	0	0	0	1	1	0	0	1	0	0.00510204	1	0	0	0	0.0925926	0	1	0	0	0	0.7	0
4.3.2.3	1	1	1	0.9	0.964286	0.5	1	1	0.916667	1	0.555556	0.75	0	1	0	0	1	1	1	1	0.428571	0	1	0.2	1	0.865672	0.666667	1	0.375	0.441239	0	0.47619	0	0	0.916667	0	0.514577	0.666667	0.75	1	1	0.535714	1	0	0	0	0	0.275	0.4
5.4.2.2	0.5	1	0	1	1	0.8125	1	1	1	1	0.944444	1	0	1	1	1	1	1	1	1	1	1	1	1	1	0.985075	0.751263	1	1	0.921245	1	0.97619	1	1	1	1	0.982993	1	1	1	1	1	1	1	1	1	1	1	1
5.4.2.7-AN(Alkaline phosphatase-like)	0	0	0	0	0	0	0	0	0	0	0	0	0	0	0	0	0	0	0	0	0	0	0	0	0	0.0762852	0.268939	0	0	0.815171	0	0.0249433	0	0	0.333333	0	0.779397	0.0833333	0	0	1	0.12963	1	1	0.0763636	1	0	0	0.6
5.4.2.7-AN(Phosphoglucomutase first 3 domains)	0	0	0	0	0	0	0	0	0	0	0	0	1	1	1	1	1	1	1	0	0.142857	0	0	0.4	0	0.0155224	0	0	0	0	0	0	0	0	0	0	0	0	0	0	0	0.037037	0	0	0	0	0	0	0
4.1.1.21(N5-CAIR mutase (phosphoribosylaminoimidazole carboxylase))	0	0	0	0	0	0	0	0	0	0	0	0	0	0.333333	1	1	0	1	1	0	1	1	1	0	0	0	0	0	0	0	0	0	0	0	0	0	0	0	0	0	0	0	0	0	0	0	0	0	0
5.4.99.18(N5-CAIR mutase (phosphoribosylaminoimidazole carboxylase))	1	1	0	1	1	1	1	1	0.916667	1	0.555556	0.5	0	0.666667	0	0	1	0	0	1	0	0	0	0.2	1	0.985075	0.924242	0	1	0.894231	1	1	0	1	1	1	0.965986	1	1	1	1	1	1	1	0.923636	0.5	1	1	1
6.3.2.6	1	1	0	1	1	1	1	1	0.916667	1	0.555556	0.5	0	1	1	0	1	1	1	1	1	1	1	0.4	1	1	0.984848	0	1	0.875427	1	1	0	1	1	1	0.959184	1	1	1	1	1	1	1	0.923636	0.5	1	0.95	1
6.3.3.1	1	1	0	1	1	1	1	1	0.916667	1	0.564815	0.5	0	1	1	1	1	1	1	1	1	1	1	0.4	1	0.969652	0.916667	0	1	0.895085	1	0.97619	0	1	1	1	0.94898	1	1	1	1	1	1	1	0.923636	0.5	1	1	1
6.3.4.13	1	1	0	1	1	1	1	1	0.916667	1	0.564815	0.5	0	1	1	1	1	1	1	1	1	1	1	0.4	1	0.984577	0.901515	0	1	0.856838	0.977778	1	0	1	1	1	0.972789	1	1	1	1	1	1	1	1	0.5	1	1	1
6.3.4.18	0	1	0	0	1	0.0625	0	1	0.916667	0.666667	0.564815	0.25	0	1	0	1	1	0	0	1	1	1	1	0.4	0.75	0.850249	0.924242	0	1	0.917735	0.644444	1	0	0.72	1	0	0.226676	1	0	0	1	0.346561	0	0	0.818182	0	1	1	0.2
6.3.4.4(P-loop containing nucleoside triphosphate hydrolases)	0	1	1	0	0	0.4375	0	0	0	1	0	1	1	1	1	1	1	1	1	1	1	1	1	0.4	1	0.999005	0.94697	1	1	0.984402	1	1	0.4	1	1	1	0.907434	1	1	1	1	1	1	0	1	0.5	1	1	1
6.3.4.4(P-loop containing nucleoside triphosphate hydrolases)	1	0	0	1	1	0.5625	1	1	1	0	0.611111	0	0	0	0	0	0	0	0	0	0	0	0	0	0.125	0.0298507	0.0189394	0	0	0	0	0.0130385	0	0	0	0	0.000728863	0	0	0	0	0.037037	0	1	0	0	0	0	0
6.3.5.2-S(subA glutamine amidotransferase type-1 domain)	1	1	1	1	1	1	1	1	1	1	0.972222	1	1	1	1	1	1	1	1	1	1	1	1	0.4	1	0.985075	0.954545	1	1	0.979701	1	1	0.4	1	1	1	0.982264	1	1	1	1	1	1	1	1	1	1	1	1
6.3.5.2-S(subB GMPS ATP-PPase domain)	1	1	1	1	1	1	1	1	1	1	0.972222	1	1	1	1	1	1	1	1	1	1	1	1	0.6	1	1	0.954545	1	1	0.979701	1	1	0.4	1	1	1	0.965258	1	1	1	1	1	1	1	1	1	1	1	1
6.3.5.3-S(purL)	1	1	0	1	1	1	1	1	0.916667	1	0.564815	0.5	0	1	1	1	1	1	1	1	0.857143	1	1	0.4	1	0.969652	0.939394	0	1	0.89359	1	0.994048	0	1	1	1	0.914966	1	1	1	1	1	1	1	0.912273	0	1	1	1
6.3.5.3-S(purQ)	1	1	0	1	1	1	1	1	0.916667	1	0.564815	0.5	0	1	1	1	1	1	1	1	1	1	1	0.2	1	0.970149	0.931818	0	1	0.89359	1	0.994048	0	1	1	1	0.914966	1	1	1	1	1	1	1	0.923636	0	1	1	0.9
[truncated: 26 more columns]
