# Supplementary material for: Comparative genomics of nucleotide metabolism: a tour to the past of the three cellular domains of life
Source: BMC Genomics. 2014 Sep 17;15(1):800. doi: 10.1186/1471-2164-15-800 (PMC4177761; doi:10.1186/1471-2164-15-800)
Supplement: Supplementary file 4 — Additional file 4: Table S2: Matrix used to construct the average taxonomic distribution. Pyrimidine metabolism. Column 1 shows the E.C. numbers; columns 2 to 76 correspond to the taxonomical divisions analyzed here. Each cell includes normalized values as described in material and methods. (XLSX 34 KB) [file 12864_2014_6481_MOESM4_ESM.xlsx]

## Sheet: Hoja1
E.C. Number	Archaeoglobi	Halobacteria	Korarchaeota	Methanobacteria	Methanococci	Methanomicrobia	Methanopyri	Thaumarchaeota	Thermococci	Thermoplasmata	Thermoprotei	unclassified	Aconoidasida	Agaricomycetes	Chromadorea	Chytridiomycetes	Eurotiomycetes	Insecta	Mammalia	Prasinophyceae	Saccharomycetes	Schizosaccharomycetes	Tremellomycetes	unclassified	Acidobacteria	Actinobacteria	Alphaproteobacteria	Anaerolineae	Aquificae	Bacilli	Bacteroidia	Betaproteobacteria	Chlamydiae	Chlorobia	Chloroflexi	Chrysiogenetes	Clostridia	Cytophagia	Deferribacteres	Dehalococcoidetes	Deinococci	Deltaproteobacteria	Dictyoglomia	Elusimicrobia	Epsilonproteobacteria	Erysipelotrichi	Fibrobacteres	Flavobacteria	Fusobacteria
*1.17.4.1-S(Ssub Ferritin-like )	0	0.481481	0	0	0	0	0	0	0	0	0.0493827	0.5	1	1	1	1	1	1	1	1	1	1	1	0.8	0.5	0.733085	0.68298	0	1	0.992521	0.225	0.880952	1	0	0.333333	0	0.14966	1	0	0	0.833333	0.259259	0	0	1	0.5	0	1	0.8
*1.17.4.1-S(Lsub PFL-like glycyl radical enzymes)	0.833333	1	1	0.5	0	0.708333	0	1	0.6	1	0.722222	1	1	1	1	1	1	1	1	1	1	1	1	0.8	0.5	0.74801	0.802273	1	1	0.971154	0.963889	1	1	0	0.666667	1	0.59208	0.583333	1	1	1	0.884259	1	0	1	0.5	0	1	1
*1.17.4.2(b12 type PFL-like glycyl radical enzymes)	0	0	0	0	0	0	0	0	0	0	0	0	0	0	0	0	0	0	0	0	0	0	0	0.2	0	0.00704809	0.0151515	0	0	0.0598291	0	0	0.6	0	0.666667	0	0.0422741	0	0	0	0	0	0	0	0.181818	0	0	0	0
*1.17.4.2-S(subNrdD PFL-like glycyl radical enzymes, anaerobic)	0.333333	0.0555556	0	1	1	0.479167	1	0	0	0.333333	0.37963	0	0	0	0	0	0	0	0	0	0	0	0	0	0	0.229701	0.112626	0	0.375	0.555403	0.655556	0.281349	0	0.42	0	1	0.865986	0.166667	0.75	0	0	0.468254	1	1	0.352273	0.5	1	0.05	1
*1.17.4.2-S(subNrdG Radical SAM enzymes )	0	0	0	0.3	0	0.03125	0	0	0	0	0	0	0	0	0	0	0	0	0	0	0	0	0	0	0	0.220332	0	1	0	0.567582	0.627778	0.0595238	0	0	0	0	0.48552	0	0	0	0	0.0787037	0	1	0.0113636	0.5	1	0.05	1
1.3.1.1-S(preA)	0	0	0	0	0	0.0625	0	0	0	0	0	0	0	0	1	0	0	0	0	0	0	0	0	0.2	0.375	0	0.261364	0	0	0.148733	0.133333	0.10034	0	0	0	0	0.123664	0	0	0	0.458333	0.0740741	0	0	0	0	0	0	0
1.3.1.1-S(preT)	0	0	0	0	0	0.291667	0	0	0.0833333	0.5	0.0277778	0	0	0	0	0	0	0	0	0	0	0	0	0	0.25	0.0154229	0.136869	0	0	0.0492979	0.118519	0	0	0.44	0	0	0.398202	0	0	0.833333	0	0.348545	0	0	0	0	0	0	0
1.3.1.14-S-(pyrD-cat-sub FMN-linked oxidoreductases)	1	0	1	1	1	1	1	1	1	1	0.75	0	0	0	0	0	0	1	1	0	0	0	0	0	1	0.316501	0.0021645	1	1	0.575748	1	0.00702948	0	1	0.666667	1	0.952381	0	1	1	0	0.703704	1	1	0	0.5	0	0	0.6
1.3.1.14-S-(pyrK)	1	0.0555556	1	1	1	1	1	1	1	1	0.388889	0.5	0	0	0	0	0	0	0	0	0	0	0	0	0.25	0.331841	0.0324675	0	1	0.550107	1	0.0546485	0	1	0	1	0.928571	0	1	1	0	0.740741	1	1	0	0.5	0.5	0	0.7
1.3.5.2(quinone FMN-linked oxidoreductases)	0	1	0	0	0	0	0	0	0	0	0.194444	0.5	1	1	1	1	1	1	1	1	0.857143	1	1	0.4	0	0.749502	0.931818	0	0	0.1875	0.111111	1	0	0	1	0	0	1	0	0	1	0.296296	0	0	1	0	1	0.95	0
1.3.98.1(fumarate FMN-linked oxidoreductases)	0	0	0	0	0	0	0	0	0	0	0.0555556	0	0	1	0	0	0	0	0	0	0.285714	0	0	0.2	0	0.0149254	0	0	0	0.258547	0	0.047619	0	0	0	0	0	0	0	0	0	0	0	0	0	0	0	0.05	0.2
1.3.1.2	0	0	0	0	0	0.0833333	0	0	0.916667	0	0	0	0	0	1	0	0	1	1	0	0	0	0	0	0	0	0.020202	0	0	0.0230464	0.037037	0.047619	0	0	0	0	0.0648688	0	0	0	0	0.0978836	0	0	0.0454545	0	0	0	0.2
1.8.1.9	1	1	1	1	1	1	1	1	1	1	1	1	1	1	1	1	1	1	1	1	1	1	1	1	1	0.999502	1	1	0.75	1	1	1	1	1	1	1	1	1	1	1	1	1	1	1	1	0.5	1	1	1
2.1.1.148-AN(thyX Thymidylate synthase-complementing)	0.166667	0.222222	1	0	0	0	0	0	1	0.333333	0.944444	0.25	0	0	0	0	0	0	0	0	0	0	0	0	0	0.462687	0.333333	0	0.625	0.0470085	0.0222222	0	0	1	0	1	0.637998	0	0.75	1	0.541667	0.592593	1	1	0.727273	0	0	0	0
2.1.1.45-AN(thyA Thymidylate synthasedCMP hydroxymethylase)	0	0.777778	0	0	0	0.0625	0	0	0	0	0	0.25	1	1	1	1	1	1	1	1	1	1	1	0.8	0	0.64461	0.690657	0	0	0.923077	0.922222	1	0	0	0	0	0.188047	1	0.25	0	0.166667	0.222222	0	0	0.0227273	1	1	1	0.6
2.1.2.8	0	0	0	0	0	0	0	0	0	0	0	0	0	0	0	0	0	0	0	0	0	0	0	0	0	0	0	0	0	0	0	0	0	0	0	0	0	0	0	0	0	0	0	0	0	0	0	0	0
2.1.3.2	1	1	1	1	1	1	1	1	1	1	1	1	1	1	1	1	1	1	1	1	1	1	1	0.6	1	0.999502	0.931818	1	1	0.940598	0.922222	1	0.2	1	1	1	0.952381	1	1	1	1	1	1	1	1	0.5	1	0.9	1
*2.4.2.1(Purine and uridine phosphorylases)	0	0.444444	1	0	0	0	0	0	0.0833333	0.333333	0.990741	0.5	0	0	0	0	0	0	0	0	0	0	0	0.4	0	0.233433	0.121212	0	0	0.698291	0	0.0238095	0	0	0	0	0.345724	0.0833333	0	0	1	0.111111	0	0	0.0763636	1	0	0.25	1
*2.4.2.1(Purine and uridine phosphorylases)	0	0.0555556	0	0	0	0	1	0	1	0	0	0	0	1	1	1	0.5	1	1	0	0.857143	1	0	0	1	0.73	0.219697	1	0.25	0.585775	1	0.00476191	0	1	1	0	0.537172	0.833333	0	0	0.708333	0.685185	0	1	0	0	0	0.925	0.6
2.4.2.10	1	1	1	1	1	1	1	1	1	1	0.944444	1	1	1	1	1	1	1	1	1	1	1	1	0.6	1	1	0.954545	0	1	0.941239	1	1	0.4	1	1	1	0.938533	1	1	1	1	1	1	1	1	1	1	1	0.8
2.4.2.2	0	0	0	0	0	0	0	0	0	0	0	0	0	0	0	0	0	0	0	0	0	0	0	0	0	0.0477612	0	1	0	0.809829	0	0	0	0.2	0.583333	0	0.783528	0	0	0	0.666667	0.037037	1	0	0	0.5	0	0	0.8
2.4.2.3(Purine and uridine phosphorylases)	0	1	0	0	0	0	0	0	0.5	0.333333	0.666667	0.75	0	0	0	0	0	0	0	0	0	0	0	0	0	0.0315091	0.00252525	0	0	0.0781136	0	0	0	0	0.333333	0	0.156948	0	0	0	0	0.0185185	0	0	0	0	0	0	0.2
2.4.2.3(Purine and uridine phosphorylases)	0	0	0	0	0	0	0	0	0	0	0	0	0	0	1	0	0	1	1	0	0	0	0	0	0	0.000995025	0	0	0	0	0	0	0	0	0	0	0	0	0	0	0	0	0	0	0	0	0	0	0
2.4.2.4	1	0.222222	0	0	1	1	0	0	1	0.333333	0.277778	0.25	0	0	0	0	0	0	1	0	0	0	0	0	0.75	0.714527	0.445924	0	0.25	0	0	0.188832	0	0	0	0	0.0612245	0.25	0	0	0.333333	0.263889	0	0	0	0	0	0.1	0
2.4.2.6	0	0	0	0	0	0	0	0	0	0	0	0	0	0	0	0	0	0	0	0	0	0	0	0	0	0	0	0	0	0.13141	0	0	0	0	0	0	0	0	0	0	0	0	0	0	0	0	0	0	0
2.4.2.9(PRTase-like )	0	1	0	0.6	0.214286	0.0625	0	0	0.8	0	0.833333	0.75	0	1	1	1	1	1	1	1	1	1	1	0.6	0	0.939303	0.5	1	0.5	0.998932	1	0.666667	0.4	0.2	1	1	0.721088	0.916667	1	0	1	0.521164	1	0	0.568182	1	0	0.825	0.9
2.4.2.9(PRTase-like )	0	0	0	0	0	0	0	0	0	0	0	0	0	0	0	0	0	0	0	0	0	0	0	0	1	0.946766	0	0	0	0.92094	0	0.761905	0	0	1	1	0.769679	1	1	1	1	0.666667	1	1	0	0.5	1	0.75	0.2
2.7.1.21	0	0	0	0	0	0	0	0	0.5	0.166667	0.0925926	0	0	0	1	0	0	0	1	1	0	0	0	0.8	0.5	0.585821	0.414141	1	0	0.920299	0.851852	0.047619	0.4	0.2	1	0	0.515258	0.916667	0	0	1	0.185185	1	1	0	0.5	0	1	0.8
2.7.1.48(P-loop containing nucleoside triphosphate hydrolases)	0.833333	0.555556	0	0	0	0.5	0	0	0	0.333333	0	0.25	0	0.666667	1	0	1	1	1	1	1	1	1	0.6	1	0.0597015	0.0606061	1	0	0.869658	1	0.047619	0.7	0	0.666667	0	0.690962	1	0	0	0.958333	0.25463	1	0	0	0.5	0	0.95	0.8
*2.7.1.74	0	0	0	0	0	0	0	0	0	0	0	0	0	0	0	0	0	0	1	1	0	0	0	0.2	0	0	0	0	0	0	0	0	0	0	0	0	0	0	0	0	0	0	0	0	0	0	0	0	0
2.7.1.83	0	0	0	0	0	0	0	0	0	0	0	0	0	0.333333	0	0	0	0	0	0	0.142857	1	0	0	0	0.0447761	0	1	0	0.0656288	0	0	0	0	0.333333	0	0.159621	0	0	0	0.291667	0	0	0	0	0	0	0	0.7
2.7.4.10	0	0.111111	0	0	0	0.0208333	0	0	0	0	0	0	1	1	1	1	1	1	1	1	1	0	1	0.6	0	0	0	1	0	0.00128205	0	0.342971	0	0.92	0	0	0.0884354	0	0	0	0	0	0	0	0.0909091	0.5	0	0	0
2.7.4.14(P-loop containing nucleoside triphosphate hydrolases)	1	1	1	1	1	1	1	1	1	1	1	1	0	0	0	0	0	0	0	0	0	0	0	0.2	1	0.98209	0.962121	1	1	0.997329	0.866667	1	1	0.92	1	1	0.982993	1	1	0	1	0.962963	1	1	0	0.5	0.5	1	1
2.7.4.14( P-loop containing nucleoside triphosphate hydrolases)	0	0	0	0	0	0	0	0	0	0	0	0	1	1	1	1	1	1	1	1	1	1	1	0.8	0	0	0	0	0	0	0.111111	0	0	0	0	0	0	0	0	0	0	0	0	0	0	0	0	0	0
2.7.4.22	1	1	1	1	1	1	1	1	1	1	1	1	0	0	0	0	0	0	0	1	0	0	0	0.2	1	1	0.980455	1	1	1	1	1	1	1	1	1	0.989796	1	1	1	1	1	1	1	1	1	1	1	1
*2.7.4.6	1	1	1	1	1	1	1	1	1	1	0.555556	1	1	1	1	1	1	1	1	1	1	1	1	1	1	0.91791	0.982684	1	1	0.828938	0.319444	1	1	1	1	1	0.601312	1	1	1	1	0.925926	0	1	0.909091	0	1	0.975	0.4
2.7.4.9	1	1	1	1	1	1	1	1	1	1	0.944444	1	1	1	1	1	1	1	1	1	1	1	1	1	1	0.984577	0.992424	1	1	0.986111	0.111111	1	1	1	1	1	0.874879	0	1	1	1	1	1	1	1	1	1	0	0.7
*2.7.7.8	0	0	0	0	0	0	0	0	0	0	0	0	0	0	1	0	0	1	1	1	0	0	0	0.4	1	0.984577	0.992424	1	1	0.807051	0.977778	1	1	1	1	1	0.968659	1	1	1	1	1	1	1	1	0.5	1	1	1
*3.1.3.5-ANA1(SurE-like)	1	1	1	1	1	1	1	0	0.5	0.333333	0.5	1	0	1	0	0	1	0	0	0	0.857143	0	1	0.2	0	0.229104	0.816804	1	0.875	0.082265	0.888889	0.988095	1	1	0.666667	1	0.678814	1	1	1	1	0.851852	1	0	1	0	1	0.95	0.4
*3.1.3.5-ANA1(SurE-like)	1	0	0	0	0	0.875	0	0	0.0833333	0	0	0	0	0	0	0	0	0	0	0	0	0	0	0	0	0	0	1	0.4375	0	0	0.519615	0	0	0	0	0.173469	0	0	0	0	0.031746	0	0	0.227273	0	0	0.3	0
*3.1.3.5-ANA2(Metallo-dependent phosphatases)	0.166667	0.722222	0	0.2	0	0.364583	0	0	0	0	0	0.25	0	1	0	1	1	1	1	0	0	0	1	0	0	0.579469	0.44228	0	0.6875	0.681792	0.686111	0.515476	0	0.62	1	1	0.522352	0.416667	0.25	0	0.666667	0.588624	1	1	0.534091	0.5	1	0.3	0.8
*3.1.3.5-ANA3(HAD-like)	0	0	0	0	0	0	0	0	0	0	0	0	0	0	1	1	0	1	1	0	0	0	0	0.4	0	0	0	0	0	0	0	0	0	0	0	0	0	0	0	0	0	0	0	0	0	0	0	0	0
*3.1.3.5-ANA3(HAD-like)	0	0	0	0	0	0	0	0	0	0	0	0	0	0	1	0	0	1	1	1	0	0	0	0.4	0	0.0149254	0	0	0	0	0	0	0	0	0	0	0	0	0	0	0	0.296296	0	0	0	0	0	0	0
*3.1.3.5-ANA3(HAD-like)	0	0	0	0	0	0	0	0	0	0	0	0	0	0	0	0	0	0	1	0	0	0	0	0	0	0.0242123	0.0151515	0	0	0.0138889	0	0.410431	0	0	0	0	0.0218659	0.166667	0.25	0	0	0.0416667	0	0	0.340909	0	0	0	0
*3.1.3.5-ANA3(HAD-like)	0	0	0	0	0	0.0625	0	0	0.1	0	0	0	0	0	0	0	0	0	0	0	0	0	0	0	0	0.0223881	0.0378788	0	0	0.158974	0.277778	0	0	0	0.166667	0	0.189942	0	0.25	0	0	0.166667	0	0	0	0	0	0.05	0.2
*3.1.3.5-ANA4(HD-domainPDEase-like)	0	0	0	0	0	0	0	0	0	0	0	0	0	0	0	0	0	0	0	0	0	0	0	0	0	0.0298507	0	0	0	0.0528846	0	0	0	0	0	0	0.0928086	0	0	0	0	0.0238095	0	0	0	0	0	0	0
*3.1.3.5-ANA5(Phosphoglycerate mutase-like)	0	0	0	0	0	0	0	0	0	0	0	0	0	0	1	0	0	1	1	0	0	0	0	0	0	0	0	0	0	0	0	0	0	0	0	0	0	0	0	0	0	0	0	0	0	0	0	0	0
3.2.2.3	0	0.333333	0	0	0	0	0	0	0	0	0.166667	0.75	0	1	1	0	1	0	0	1	1	1	1	0.6	0	0.508922	0.315657	0	0	0.497009	0	0.0328798	0.2	0	0.5	0	0.139942	0.0833333	0	0	0.416667	0.00462963	0	0	0.0340909	0.5	0	0	0.4
*3.2.2.8	0	0	0	0	0	0	0	0	0	0	0	0	0	0	0	0	0	0	0	0	0	0	0	0	0	0.167562	0.212121	0	0	0.269231	0	0.0853175	0	0	0.166667	0	0.0449466	0.166667	0	0	0.25	0	0	0	0	0.5	0	0	0.6
3.5.1.6	0	0	0	0	0	0.177083	0	0	0	0	0.00617284	0	0	0	1	0	0	1	1	0	0	0	0	0.2	0	0.195025	0	0	0.125	0.101725	0	0	0	0.08	0	0	0.0204082	0	0	0	0	0.111111	0	0	0	0	0	0	0
3.5.2.1	0	0	0	0	0	0	0	0	0	0	0	0	0	0	0	0	0	0	0	0	0	0	0	0	0	0.160448	0.044733	0	0	0.00587607	0	0	0	0	0	0	0.0408163	0	0	0	0	0	0	0	0	0	0	0	0
3.5.2.2	0	0	0	0	0	0	0	0	0	0	0.00617284	0.5	0	0	1	0	0.5	1	1	0	0.142857	0	1	0.4	0.375	0.269652	0.369113	1	0	0.202152	0	0.211451	0	0	0	0	0.284354	0	0	0	0.458333	0.111111	0	0	0	0	0	0	0.5
3.5.2.3	1	0.611111	1	1	1	1	1	0	1	1	1	0.5	1	1	1	1	1	1	1	1	1	1	1	0.6	1	0.98408	0.924242	0	1	0.919872	0.963889	1	0.2	1	1	1	0.938776	1	1	1	1	1	1	1	1	0.5	1	0.9	0.8
3.5.4.1-AN(Cytidine deaminase-like)	0	0.0555556	0	0.4	0.178571	0.71875	0	0	0	0	0	0	0	0.666667	0	0	1	0	0	0	1	1	1	0	0	0.216998	0.0568182	0	0	0	0	0.052381	0	0.2	0	0	0	0.166667	0	0	0	0.0760582	0	0	0.340909	0	0	0	0
3.5.4.1-AN(Metallo-dependent hydrolases)	0	0.0185185	0	0	0	0	0	0	0	0	0.0555556	0.5	0	0	0	0	0	0	0	0	0	0	0	0	0	0.0307463	0.225649	0	0	0.255876	0	0.330159	0	0	0	0	0.158163	0	0	0	0	0.0787037	0	0	0	0	0	0	0.2
3.5.4.12	1	0	0	0.1	0	0.6875	0	1	1	1	0	0.25	0	1	1	1	1	1	1	1	1	1	1	0.4	0	0.108209	0.0644366	0	0.25	0.851709	0.555556	0.0773243	0	1	0	1	0.824587	0.916667	1	1	0	0.814815	0	1	0.181818	1	0	0.9	1
3.5.4.13	0	0.944444	1	1	0	0.46875	1	0	1	0.833333	1	0.75	0	0	0	0	0	0	0	0	0	0	0	0	1	0.894428	0.337121	1	0.75	0.00747863	0.111111	0.97619	0.8	0	1	0	0.135811	0	0	0	0.916667	0.0740741	1	0	0.818182	0	0	0	0
3.5.4.30	0	0	0	0	1	0	0	0	0	0	0	0	0	0	0	0	0	0	0	0	0	0	0	0	0	0	0	0	0	0	0	0	0	0	0	0	0	0	0	0	0	0	0	0	0	0	0	0	0
3.5.4.5	0	1	0	0	0	0.0625	0	0.5	0	0.333333	0.666667	0.75	0	1	1	1	1	1	1	1	1	1	1	0.8	0.75	0.687413	0.507576	1	0.125	0.816239	0.833333	0.037415	0.2	0.2	1	0	0.945578	0.583333	0	0	1	0.477513	1	0	0	0.5	0	0.95	0.8
3.6.1.12	0.333333	0.101852	0	0.1	0	0.0416667	0	0	0.25	0	0	0.25	0	0	0	0	0	0	1	0	0	0	0	0.2	0	0.154494	0.00757576	0	0	0.0503663	0.111111	0.524773	0.2	0	0	1	0.0794461	0	0	0	0	0.111111	0	0	0.181818	0.5	0	0.05	0
*3.6.1.19-AN(ITPase-like )	1	1	1	1	1	1	1	1	1	1	1	1	1	1	1	1	0.5	1	1	1	1	1	1	1	1	0.975622	0.901515	1	1	0.956197	1	0.988095	1	1	1	1	0.982993	1	1	1	1	0.962963	1	1	0.923636	0.5	1	1	1
*3.6.1.19-AN(all-alpha NTP pyrophosphatases)	0	0	0	0	0	0	0	0	0	0	0	0	0	0	0	0	0	0	0	0	0	0	0	0	0	0.201161	0	0	0.3125	0.214744	0	0	0	0.82	0.25	1	0.257483	0.166667	0.25	1	0.125	0.222222	0	0	0	0	0	0.2	0
3.6.1.23(dUTPase-like )	0	0	0	0	0	0.125	0	0	0	0	0.0555556	0.25	0	1	1	1	1	1	1	1	1	1	1	0.8	1	0.921642	0.984848	1	0.5	0.764423	0.888889	0.972222	1	1	0	1	0.887026	0.583333	1	0	0.0416667	0.740741	1	1	0.272727	0.5	1	0.85	0.8
3.6.1.23(dUTPase-like )	1	1	0	1	1	0.5	1	0	0	0	0.444444	0.25	0	0	0	0	0	0	0	0	0	0	0	0	0	0	0	0	0	0	0	0	0	0	0	0	0	0	0	0	0	0	0	0	0	0	0	0	0
*3.6.1.5-AN(no hit)	0	0	0	0	0	0	0	0	0	0	0	0	1	1	0	1	1	0	1	1	1	1	1	0.6	0	0	0	0	0	0	0	0	0	0	0	0	0	0	0	0	0	0	0	0	0	0	0	0	0
*3.6.1.5-AN(Metallo-dependent phosphatases)	0	0	0	0	0	0	0	0	0	0	0	0	0	0	0	0	0	1	0	0	0	0	0	0	0	0	0	0	0	0	0	0	0	0	0	0	0	0	0	0	0	0	0	0	0	0	0	0	0
*3.6.1.6-AN(No hit)	0	0	0	0	0	0	0	0	0	0	0	0	0	0.666667	1	1	0.5	1	1	1	1	1	1	0.4	0	0	0	0	0	0	0	0	0	0	0	0	0	0	0	0	0	0	0	0	0	0	0	0	0
*3.6.1.6-AN(Apyrase )	0	0	0	0	0	0	0	0	0	0	0	0	0	0	1	0	0	1	1	0	0	0	0	0.4	0	0	0	0	0	0	0	0	0	0	0	0	0	0	0	0	0	0	0	0	0	0	0	0	0
*3.6.1.8	0	0	0	0	0	0	0	0	0	0	0	0	0	0	0	0	0	0	0	0	0	0	0	0	1	0.328524	0.863636	1	0.6875	0.207265	0.944444	0	0.6	0.18	0.75	0	0.521186	0.833333	0.75	0	0.75	0.62963	1	0	0	0	1	0.8	0.2
4.1.1.23(Ribulose-phoshate binding barrel)	1	1	1	1	1	1	1	1	1	1	0.944444	1	1	0.666667	1	1	0	0	1	1	0.142857	1	1	0.4	1	0.970149	0.94697	0	1	0.96047	1	1	0.2	1	1	1	0.942177	1	1	1	1	1	1	1	1	1	1	0.8	0.8
4.1.1.23(Ribulose-phoshate binding barrel)	0	0	0	0	0	0	0	0	0	0	0	0	0	0.333333	0	0	1	1	0	0	0.714286	0	0	0.2	0	0	0	0	0	0	0	0	0	0	0	0	0	0	0	0	0	0	0	0	0	0	0	0.15	0
6.3.4.2	1	1	1	1	1	1	1	1	1	1	1	1	1	1	1	1	1	1	1	1	1	1	1	0.8	1	0.951542	0.982424	1	1	0.961538	0.986111	1	1	1	1	1	0.949465	1	1	1	1	1	1	1	1	0.5	1	1	0.8
6.3.5.5-S(carB)	1	1	0	1	0.264286	1	0	1	0.2	0.666667	0.666667	0.5	0	1	1	1	1	1	1	1	1	1	1	0.6	1	0.970149	0.934343	0	0.25	0.948077	1	1	0.2	0	1	1	0.831876	1	1	1	1	1	1	1	0.996364	0.5	1	0.9	0.7
6.3.5.5-S(carA)	1	1	0	1	1	1	1	1	0.2	0.666667	0.648148	0.5	1	1	1	1	1	1	1	1	1	1	1	0.6	1	0.938806	0.954545	0	1	0.987179	0.866667	1	0.2	1	1	1	0.838678	1	1	1	1	1	1	1	1	0.5	1	0.95	0.7
[truncated: 26 more columns]
